# Supplementary material for: Grip Strength as an Indicator of Health in Elderly Females
Source: Healthcare (Basel). 2025 May 12;13(10):1127. doi: 10.3390/healthcare13101127 (PMC12111805; doi:10.3390/healthcare13101127)
Supplement: Supplementary file 1 [file healthcare-13-01127-s001.zip]

Archive with 2 entries (2 files):
- supplementary additional file.xls
- Supplementary table.pdf
