# Supplementary material for: Grip Strength as an Indicator of Health in Elderly Females
Source: Healthcare (Basel). 2025 May 12;13(10):1127. doi: 10.3390/healthcare13101127 (PMC12111805; doi:10.3390/healthcare13101127)
Supplement: Supplementary file 1 [file healthcare-13-01127-s001.zip › supplementary additional file.xls]

## Sheet: 521명 데이터 코딩완료 3(로우데이터)
	age	gender (2=women)	10-m walk test	figure-of-8 walk test	grip strength	30-s chair stand test	height (cm)	body fat (kg)	body fat percentage	body weight (kg)	body muscle mass (kg)	BMIkgm2	bpm
1	76	2	6.25	19.0599	19.8	16	158.4	14.1	28.8	49	18.3	19.5	73
2	84	2	6.5	21.5	19.7	15	157.1	13.7	27.1	50.7	17.9	20.6	69
3	90	2	8.3	26.8	19.5	21	155.6	15.1	29.6	51	19.2	21.1	81
4	89	2	6.9	21	19.8	17	163.5	11.7	28.8	49.1	19.8	18.8	76
5	91	2	7.97	23.66	23.8	10	158.5	15.6	29.8	52.6	19.5	21	81
6	83	2	5.15	16.19	20.7	28	149.7	13	28.2	45.7	18.3	21.1	81
7	79	2	6.78	23.53	25	19	154.7	16.39	28.9	56.9	21.8	23.8	81
8	74	2	5.75	18.3999	20	17	154.8	14.6	28.3	51.5	19.6	21.5	86
9	83	2	6.19	18.8999	26.6	22	158.3	17	29.9	56.8	21.2	22.7	78
10	77	2	6.72	18.0599	23.4	21	160.3	15.2	29.9	51	19	19.89	93
11	74	2	6.78	22.88	24.4	18	164	15.4	26.7	57.6	22.9	21.4	102
12	77	2	6.19	19.47	26.4	18	156	15.9	27.4	57.8	22.7	23.7	86
13	71	2	5.7	18.8	31.8	22	155.3	28.7	28.7	70	22.8	29.3	87
14	81	2	6.9	19.6	30.6	19	159.7	15.7	29.4	53.3	20.1	20.9	83
15	76	2	6.7	18.5	22.6	23	154.8	15.3	26.9	56.8	22.6	23.7	76
16	77	2	5.4	22	23	24	155.4	14.6	25.7	56.7	22.7	23.5	70
17	81	2	6.4	20	24	20	150.3	14.3	29.7	52.2	20.4	23.1	78
18	78	2	5.69	17.59	28.2	23	161	15.7	28.3	55.3	21.2	21.3	90
19	72	2	6.5	22.56	30.7	16	160.9	16.2	27.1	59.8	23.7	23.1	78
20	81	2	7	18	24.6	16	155.6	14.5	27.2	53.4	20.8	22.1	83
21	74	2	6.8	19.8	29	20	162	13.8	25	55.1	22.3	20.8	71
22	81	2	6.4	21	25	21	155	13.9	27.9	50	19.2	20.8	102
23	74	2	6.8	19.5	26.6	20	159.9	14.6	25.6	57.2	22.6	22.4	82
24	69	2	6	15	22.5	20	156.3	14.6	28.3	51.5	19.6	21.5	71
25	80	2	5.5	18.3	29.6	19	162.5	19.39	28.8	67.3	26.1	25.5	78
26	86	2	7.3	25	27.7	19	159.6	18	28.9	62.3	23.9	24.5	75
27	76	2	6.3	20	27.5	19	165.9	17.8	29	61.4	23.6	22.3	77
28	85	2	6.1	21	20.9	17	142	18.8	29.8	63	24.1	24	78
29	68	2	5.099	20	37.9	32	163.4	18.1	28.2	64.3	25.6	24	77
30	74	2	5	14	22.4	24	146.7	11.8	25.8	45.7	18.3	21.2	94
31	76	2	5.6	19	23.4	13	156.8	15.1	28.2	53.5	20.5	21.8	72
32	82	2	7.1	19	25.1	29	154.7	17.8	29.9	59.5	22.5	24.9	131
33	87	2	6.5	22	25	22	149.3	14.9	29.7	50.1	18.8	22.5	75
34	77	2	7.2	23.9	23.4	19	160.5	13.2	25.4	52	20.3	20.2	83
35	85	2	7	24	23	18	155.2	13.7	27.1	50.7	19	21.9	92
36	79	2	6.9	20	22.4	18	143.8	12.1	28.2	42.8	16	20.7	70
37	72	2	5.4	18.3999	21.6	24	153.5	15.1	25.5	59	24.1	25	63
38	71	2	5.8	18	29.7	28	160.6	18	28.8	64.9	25	25.2	76
39	79	2	5	15	23.8	16	155.4	12	26	46.2	18	19.1	78
40	68	2	5.9	17	21.3	22	159.1	16.2	29.7	54.6	20.5	21.6	74
41	85	2	7.1	18	26.5	29	155	14.3	27.6	51.7	19.9	21.5	75
42	82	2	5.7	17.2	27.4	25	156.4	16	28	57.2	22.2	23.4	86
43	78	2	5.9	20	21.6	20	157.5	15.6	27.6	56.6	22.1	22.8	91
44	89	2	7.4	19	21.6	12	157.7	16.1	26.3	61.4	25.1	24.7	71
45	70	2	5.5	18.7	25	24	153.4	29.9	29.9	74.7	24.3	31.7	73
46	84	2	7	20	19.5	15	152.7	19.5	19.5	59.8	21.1	25.7	68
47	78	2	6.35	20.0599	30.9	18	158	9.9	19.3	51.2	22.3	20.5	68
48	78	2	6.4	21.22	22.2	11	154.8	10.7	20.6	52	22	21.8	80
49	82	2	6	20.53	35	20	161.2	22.4	22.4	62.7	21.5	24.1	84
50	71	2	4.91	15.47	26.2	20	164	12.5	23.6	53	21.6	19.7	66
51	75	2	5	17	27.8	26	157.6	20.03	20.3	61.3	22.1	24.7	75
52	82	2	4.3	19	24.7	25	156.4	20.8	20.8	60.5	21.2	24.7	87
53	81	2	6	17	20.2	22	155.2	22.7	22.7	60.3	20.1	25	75
54	79	2	7	18	25.3	30	153	15.4	15.4	53	20.3	22.5	75
55	77	2	4.37	12.75	29.9	23	163.4	13.6	13.6	51.6	29.4	19.3	78
56	86	2	8	19	21.6	22	148.4	19.1	19.1	48.5	15.1	22	57
57	72	2	4	18	29.9	32	157.6	11.9	21.4	55.2	23.2	22.2	79
58	84	2	5.7	17.3	27.5	22	160	19.2	0.89	61.4	22.8	24	64
59	76	2	6.3	24	23.2	20	158.5	17.6	17.6	60.1	22.9	23.9	78
60	82	2	6	19.3	24.7	19	145.2	10.8	23.3	46.6	19.1	22.1	84
61	71	2	6	20	21	19	158.9	11.1	22.7	49	20.1	19.39	78
62	69	2	6.7	20	28.5	20	162.7	8.9	19	47	20.5	17.8	78
63	80	2	5.96	14.75	27.5	18	159.2	23.5	0.92	61.7	20.5	24.4	78
64	75	2	6.6	21	25.4	23	157.2	10.19	2.63	46.3	19.1	18.7	76
65	81	2	6.3	23	27.6	13	159	24.9	24.9	68.3	23.4	26.9	78
66	78	2	7.8	28	22.6	15	157.9	22.2	22.2	57.4	18.5	23	72
67	68	2	6	20	31.8	17	157.4	24.3	24.3	68.7	24.4	27.7	72
68	69	2	5.6	15.3	28.3	17	161.3	12.9	24	53.6	22	20.6	96
69	85	2	6.4	17	21	21	144.9	11.4	23	49.8	20.4	23.7	84
70	76	2	6.1	19.8	26.3	20	159.6	14	23.9	58.9	24.3	23.1	80
71	67	2	5	17.3999	29.4	19	163.5	11	20.7	53.4	23	20	74
72	85	2	5.8	18.5	22.2	20	151.6	11.5	23.7	48.5	19.9	21.1	72
73	92	2	6	21	20.39	15	158.6	13	13	55.2	22.7	22	90
74	91	2	5.4	16.5	24	20	151.2	21.9	21.9	55	17.4	24.1	63
75	88	2	7.5	28	23.1	15	168	9.4	18.9	49.7	21.9	18.2	85
76	77	2	8.3	23	30	19	157.5	16	27.1	59.1	23	23.8	92
77	79	2	10	30	20.9	9	147.4	15.2	29.9	51	18.9	23.5	92
78	78	2	9.199	31	23.8	5	158.2	14.8	25.5	58.2	23.1	23.3	76
79	90	2	7.1	25	20.3	19	147.1	11.9	26.7	44.4	16.8	20.5	83
80	72	2	6.5	20	23.9	21	146.6	25.6	25.6	59.3	17.8	27.6	83
81	77	2	6	25.6	29.6	16	161.3	15.7	27.5	56.8	22.1	21.8	92
82	82	2	9	23.4	22.4	17	156.2	15.7	26.7	57.1	22.6	23.4	68
83	78	2	12.8	17.3	24.6	22	157.9	13.1	26.5	49.2	19.3	19.7	61
84	84	2	6.9	20	26.8	26	156.6	16	29.4	54.4	20.6	22.2	64
85	77	2	7.8	18.6	21.6	30	156.3	18.8	0.83	58.5	21.2	23.9	74
86	72	2	5.4	18.8999	23.8	24	153.2	24.8	24.8	64.2	21.3	25.7	91
87	70	2	5.3	15	24	28	161	16.5	16.5	54	20	20.8	88
88	76	2	5	20	26.2	17	152.5	15.1	0.94	46.8	16.7	20.1	85
89	69	2	7.2	22	24	11	161.2	22.5	22.5	64.4	22.4	24.8	79
90	75	2	6.5	20	21.9	18	148.4	20	20.3	55.5	18.8	25.2	83
91	80	2	7	23.5	20.1	15	149.5	11.8	24.6	47.9	19	21.4	82
92	76	2	5.7	20	32.9	20	167	14.3	21	68.2	29	24.5	99
93	82	2	12	40	20.9	10	151.1	10.1	20.1	50.3	21.4	22	76
94	69	2	5.7	19.3	34.5	25	159.6	11.8	22	53.6	22.9	21.2	70
95	89	2	8.6	23.5	20	15	153.2	9.4	18.9	49.8	21.8	18.1	85
96	80	2	5.5	22.5	19.8	20	151	25.5	42.9	59.9	17.8	26	83
97	83	2	7.3	24	19.5	12	146.6	24.6	40.4	60.9	19.4	28.4	95
98	76	2	6	22	19.7	16	152.4	20	35.5	56.4	19.4	24.3	78
99	81	2	6.7	28	19.7	15	153.4	22.3	36.7	60.7	20.5	25.8	83
100	80	2	7.1	28	19.7	15	154	30	40.8	73.7	23.8	31.3	86
101	77	2	7	21	19.89	18	158.2	24.4	39.2	62.4	20.3	24.9	76
102	89	2	9.1	15	19.8	20	153.8	27.5	41.5	66.3	20.6	28	70
103	84	2	6	21	19.5	16	155.3	22	36	61.6	20.9	25.3	67
104	75	2	6.1	19.2	19.5	22	155.4	27.7	40.4	68.7	22	28.4	88
105	79	2	8.5	21.5	19.8	20	147.2	22.7	39.7	57	18.1	26.3	90
106	85	2	6.5	21.8	19.5	15	150.2	18	36	51	17.1	22	69
107	83	2	8	23	19.5	10	157	26.7	36.9	72.3	24.7	29.3	72
108	83	2	7.62	20.47	20.7	14	156.4	25.7	37.5	68.3	23	27.9	71
109	78	2	6.56	18.44	24.6	17	161.8	19.8	34.1	58.1	20.4	22.2	98
110	87	2	6.09	19.41	24	24	159.8	20.9	32.9	63.5	23.1	24.9	64
111	79	2	9.119	28.28	27.5	10	150	20.04	32.1	63.5	23.3	25.4	73
112	76	2	7.69	25.5	29.1	15	157.6	25.2	39.3	63.9	20.9	25.7	78
113	78	2	7.26	23.84	24.4	17	159.3	21.8	33.4	65.2	23.6	25.7	81
114	76	2	7.19	22.06	20	16	157.9	23.8	41.9	56	17.7	22.8	78
115	73	2	8.279	21.78	24.6	13	152.7	25.8	40.1	64.3	20.7	27.6	57
116	80	2	5.33	17.41	25.3	16	156	26.9	44.2	61	17.9	25.1	78
117	79	2	6.44	19.35	22.1	27	153.8	18.3	35.9	50.9	17.2	21.2	82
118	71	2	6.37	16.66	24	21	156.8	25.2	37.5	67	23	27.4	89
119	69	2	7.25	22.52	21.8	17	161	24.6	36.9	66.5	22.7	25.6	61
120	84	2	6.64	24	28.3	18	149	23.6	38.3	60.6	19.8	27	79
121	76	2	5.94	21	22.8	28	159	19.1	30.3	63	23	24.7	76159
122	81	2	6.15	20.69	25.3	22	154.7	23.7	36	65.9	22.6	27.5	68
123	74	2	5.17	17.59	21.3	20	156.7	22.2	36.6	60.9	20	24.8	74
124	75	2	5.79	21.65	26.8	13	155.5	21.6	34.9	62.1	21.9	25.7	62
125	83	2	6.57	18.6	20.7	18	149	20.7	36	57.3	19.6	25.6	72
126	84	2	6.66	23.41	22.9	14	154.1	27.7	43.7	63.5	18.7	26.7	72
127	80	2	5.32	14.81	24.3	28	148.7	24.4	40.5	62.2	19.2	27.2	94
128	79	2	5.35	16.82	22.3	20	153.5	22.9	36.4	62.8	21.9	26.6	65
129	83	2	7.72	24.94	26.6	10	158	19.5	32	61	22.2	24.4	78
130	82	2	6.31	24.75	27.5	18	156	24.7	38	65	21.6	26.7	86
131	75	2	6	17	23.7	25	151	23.1	37.6	61.4	20.8	26.9	84
132	77	2	7	20	21.7	17	158.4	35.29	41.5	85	27.1	33.9	82
133	78	2	6	17	24	19	156.8	23.9	38.4	62.4	20.5	25.4	74
134	72	2	5.44	20.34	27.8	20	158	25.4	39.2	64.7	21.2	25.9	752
135	78	2	6.91	16.3099	29	22	149	19.5	34.4	56.5	19.8	25.4	90
136	78	2	6	17.7	25	20	153.1	30.5	42.4	71.9	22.1	30.4	82
137	76	2	6.2	19	23.1	20	155.9	21	35.1	59.9	20.7	24.7	88
138	77	2	6	19	33.7	18	169	25.2	30.8	81.9	31.4	28.7	72
139	80	2	6	21	21.2	30	153	21.8	38.3	56.9	18.8	24.3	81
140	90	2	6	15.8	20.7	29	152.7	21.3	38.7	55.1	17.7	23.6	120
141	80	2	6	16	21	15	150.9	18.8	35.3	53.2	18.3	23.4	78
142	80	2	6	17.5	21.3	25	154.8	15.9	30	53.1	19.7	22.2	85
143	84	2	7.2	23	25.7	13	155.8	17.6	33.3	52.7	18.5	22	85
144	77	2	6	20	23.2	26	146.5	17	32.2	53	19.2	24.7	76
145	75	2	5	19	24.6	19	159.9	19.2	31.1	61.8	23	24.2	76
146	71	2	6	16.3	24.9	21	155.8	26.5	41	64	20.4	26.7	78
147	77	2	4.599	18	21.8	27	153.5	25.4	42	59.8	42	25.4	78
148	75	2	4.8	17.2	27.9	23	158	20.7	31.8	65	24.2	26	82
149	77	2	5.78	17.0599	23.7	21	152.9	21.1	38.3	55.1	17.9	23.6	95
150	68	2	7	19	21.5	18	147.1	16	33.4	48.1	16.8	22.2	76
151	79	2	7	23	20	21	154.7	26	37.6	68	23.4	28.8	86
152	83	2	6	16.5	28.8	23	155.7	17.3	32.9	52.4	18.6	21.1	95
153	86	2	7	19	37.79	22	148	17	34.3	49.4	17	22.4	82
154	71	2	6	18.8	20.7	21	152.5	18	35.8	50.4	17.1	21.7	76
155	70	2	51	21	28	27	152	25.9	38.5	67.3	22.5	29.1	83
156	72	2	4.7	16.6	23.4	27	155.6	16.5	31.8	51.9	18.9	21.4	82
157	75	2	6.5	27	25	12	161	35.1	46.6	75.7	21.8	29.1	78
158	68	2	5	18	24.7	25	160.3	17.39	33.1	52.6	18.5	20.5	80
159	72	2	5	16	29.9	19	154.7	21.1	34.8	60.8	21.4	25.4	82
160	76	2	5.8	20.7	24.1	15	161.3	31.3	41.4	75.5	23.9	29	106
161	75	2	6	21.8	21.8	14	166.3	26.4	38.9	67.8	22.1	24.5	83
162	84	2	6	20	27.1	24	150.3	19.8	34.4	57.5	20.2	25.4	89
163	80	2	7	22	24.4	18	151.6	23.6	36.6	61.3	20	26.7	82
164	82	2	7	18	20	27	152.7	32.6	46.3	70.5	20.4	30.2	102
165	82	2	8	35	28.8	#NULL!	153.1	30.5	46.5	65.6	18.6	28	89
166	76	2	7	15	25.9	#NULL!	150.7	27	41.4	65	20.2	28	83
167	73	2	5	16	30.4	27	161.1	26.4	40	65.6	21	25.3	104
168	81	2	6	16	25.4	22	155	28.6	44	66.5	20.3	27.7	86
169	74	2	5.47	19.25	22.8	19	159.2	28.7	40	71.7	23.3	28.2	92
170	73	2	5.8	23	30.6	17	158.8	19.89	31.8	62.7	23.4	24.9	72
171	78	2	5.5	18	25.4	18	152.8	23.9	37.7	63.5	21.4	27.2	83
172	77	2	5.9	19	25.4	20	157.7	20.5	33.7	60.7	21.7	24.5	7529.5
173	79	2	7.5	21	22.4	21	148.7	24.6	42.9	57.5	17.1	26	76
174	78	2	7.7	25	24	18	158.9	23.3	36.3	64.1	21.8	25.4	78
175	70	2	5.7	18	22.1	20	162.5	21.5	34.9	61.5	21.3	23.4	72
176	69	2	5.9	20.6	22	19	152.1	26.1	42	62.2	19.2	26.9	65
177	72	2	5.9	18	25.3	18	158.6	30.1	39.8	75.5	24.8	30	63
178	75	2	6.6	20.3999	26.6	23	156.2	23.9	37.9	63	21	25.8	66
179	67	2	5.3	19.5	26.3	18	152.3	25.4	40.5	62.7	20.1	27	78
180	86	2	8	22	22.4	17	151.2	25.1	39.5	63.7	20.5	27.9	80
181	82	2	8.199	36.7999	22.5	10	165	30.9	41	75.3	24	27.7	57
182	85	2	10	40	22.4	19	153.3	18.7	34.8	53.7	18.4	22.9	77
183	79	2	5.7	22	20.6	26	153.1	15.5	31.8	48.8	17.6	20.7	78
184	76	2	5.3	17.6	24.7	18	160.5	20.7	32.6	63.3	22.9	24.6	78
185	84	2	6.6	15.5	20.7	23	148.5	18.2	35.7	51.1	17.3	23.2	78
186	76	2	7	22	26.3	21	151.6	20.5	36.1	56.8	19.6	24.7	67
187	75	2	5	16.3999	25.6	25	149.9	20.8	39.1	53.4	17.1	23.9	66
188	73	2	7.4	20	25	19	151	21.8	41.5	52.6	16.1	23.6	84
189	81	2	7.9	25.6	20	20	148.1	24.9	41.4	60	18.4	27.4	85
190	87	2	7.6	26.7	20.39	18	151.1	20.9	38.1	54.7	17.8	24	78
191	73	2	5	25.1	23	19	147.2	26.6	46.3	57.3	16	26.4	86
192	77	2	6.7	20	24.7	19	151.8	18.6	31.6	58.9	21.8	25.6	60
193	87	2	7.6	22	24.3	16	159	17.2	32.2	51.7	18	20.5	85
194	78	2	6.5	17.8	21.2	23	156.7	25.1	43.1	58.2	17.4	23.9	50
195	71	2	6.3	17.2	25.4	27	158.2	19.89	33.1	60	21.4	24	80
196	79	2	7.7	20.9	25.1	22	145.1	16.3	32.3	50.4	18	23.9	82
197	80	2	5.3	15.7	30.3	30	151.3	22.4	35	64.2	22.6	28.1	80
198	71	2	6	20	21	16	158.2	18.89	32.5	58	21	23.2	83
199	80	2	6.4	18.5	22	15	153.9	17.39	32	54.4	19.8	23	95
200	73	2	6.4	21	22.7	18	154	29.1	30.9	73.9	24.4	35	82
201	67	2	5.9	15.7	22.5	26	152.5	19.1	34.6	55.1	19.3	23.7	70
202	88	2	9	32	24.1	12	152.6	25.6	42	61.6	18.5	26.3	72
203	75	2	6.3	18	23.7	16	153.9	20.7	34.5	59.9	21.1	25.3	85
204	79	2	7	24	28.8	15	155.5	22.5	35.2	64	22.2	26.5	72
205	73	2	5.4	19	28.8	16	163.4	19.2	33.3	57.7	20.7	21.6	75
206	76	2	5.6	16	20.1	16	154.2	22.6	36.7	61.5	21	25.9	75
207	82	2	6.6	17.5	22.5	21	148.2	16.7	34.3	48.7	16.6	22.2	75
208	75	2	6.4	20	28.2	17	157	23.1	37.4	61.9	20.5	25.1	89
209	79	2	6	18	22.8	21	159.7	23.9	38.4	62.2	20.5	24.4	89
210	81	2	7.6	22	25.4	15	150	21.7	37.8	57.5	19	23.5	82
211	84	2	6.4	20.6	25.6	17	160.2	26.2	35.6	73.4	25.7	28.6	59
212	73	2	7	19	25.3	12	159.6	26.2	38.1	68.8	23	27	65
213	74	2	6.5	16.8	21.4	21	149.5	20.9	38.5	54.4	17.8	24.3	68
214	78	2	6.4	16.6	20.9	18	157.5	17.5	33.5	52.2	18.4	21.2	57
215	84	2	6.5	20	23.9	16	162.2	19.39	32.6	59.4	21.4	22.5	83
216	72	2	7	20	22.4	18	149.7	25.9	42.9	60.3	18.2	26.9	67
217	73	2	9	18.8	29.7	23	159.3	19	32.4	58.9	21.5	23.2	94
218	75	2	6	19.3999	21.9	21	153.7	17.2	31	55.5	20.4	23.5	75
219	84	2	7.2	25	23.2	14	150.2	23.7	38.8	61.2	19.9	27.1	99
220	80	2	8	25	28.5	14	156	25.4	36.2	70.2	24.1	28.9	71
221	78	2	6.4	19.2	22.1	22	153.1	17.7	33.6	52.5	18.4	22.4	80
222	73	2	7	23	21.9	23	148.9	18.6	33.8	55.2	19.7	24.9	76
223	60	2	6.5	16	30.4	25	163	23.4	35.5	65.9	23	24.8	102
224	83	2	6.9	21	23.4	21	149.5	30.3	43.5	69.5	21	31.1	65
225	72	2	5.6	18.3	25.6	20	158.3	21.5	36.2	59.4	20.2	23.7	62
226	71	2	6.1	18.8999	26	25	163	20.2	30.4	66.4	25.2	25	70
227	85	2	6.6	21.2	24.3	18	156.9	19.3	33.8	57	20	23.1	78
228	85	2	6	20.3999	22.5	26	152.4	23.1	37.2	62	20.5	26.7	79
229	77	2	5.6	16.7	28.8	25	151.3	16.1	31.7	50.9	18.4	22.2	76
230	85	2	6.8	25	23.8	15	149	25.7	39.8	64.8	20.8	29.2	72
231	85	2	8.9	2.4	22.2	14	154.3	24.8	37.4	66.4	22.4	27.9	56
232	85	2	9.3	18.3	25.9	17	154.9	18.1	30.9	58.8	21.8	24.5	63
233	70	2	5.9	19.3999	26.1	22	151.5	21.3	38	55.9	18.6	24.3	88
234	69	2	5.5	17	23.1	21	154.9	17.8	31.2	57	21.1	23.7	61
235	78	2	5.9	20	24.1	24	162.8	21.5	33.8	63.7	22.7	24	147
236	85	2	6.3	19.5	20.1	19	155.3	17.8	32.6	54	19.5	22.6	84
237	85	2	7.5	22.3	20.9	19	155.2	15.2	30.7	50.6	18.5	21	75
238	68	2	7.6	19.2	23.1	24	150.6	20.39	35.7	57	19.6	25.1	79
239	74	2	7.2	16.5	22.5	20	153.9	19.3	34.2	56.3	19.7	23.8	76
240	75	2	7.5	19.7	22.1	21	151.3	21.5	36.3	59.1	20.2	25.8	86
241	69	2	6	14.9	25	16	149.6	20.6	36.3	56.7	19.1	25.4	85
242	69	2	5.7	20	25.3	21	162.4	25.1	34.6	72.6	25.8	27.5	65
243	68	2	5.8	19.5	24.9	18	165	21.7	33.2	65.3	23.6	24	84
244	74	2	5.7	15.7	25	24	155.6	15.3	30.5	50.2	18.2	20.7	68
245	77	2	5.9	18.3999	20	23	159.3	22.3	35.2	63.3	22.1	24	59
246	80	2	7.9	24.2	21.3	16	151.8	20	35	57	19.8	24.7	114
247	85	2	6.5	18	27.8	23	149	18.6	34.9	53.1	18.2	23.7	67
248	91	2	5.8	20	21.5	23	148	22.3	40.4	55.3	17.3	25.1	63
249	75	2	5.8	17.8	20.9	22	160	16.8	30.5	55.2	20.5	21.9	75
250	78	2	15	19.5	25	18	151.4	24.6	37.2	66.2	22.7	28.9	72
251	84	2	6.6	16	34	17	154.8	23.1	36.1	64	22	26.7	82
252	84	2	7.3	18	21.6	13	150.8	24.8	42.2	58.9	18	25.9	68
253	79	2	6.9	22.9	26.8	18	155.1	18.1	33.1	54.7	19.6	22.7	80
254	73	2	7	20.7	22.4	13	160.4	17.2	31.7	54.1	19.6	21	78
255	81	2	6	18.5	21.9	26	150	22.9	34.7	65.8	23.2	27.1	93
256	85	2	6.2	19.7	26.9	23	157.7	30.5	41.8	72.9	22.8	29.3	92
257	67	2	5.7	17.3999	22.8	18	147.4	16.39	32.1	51.2	18.5	23.6	81
258	84	2	6.4	22	26.6	17	152.9	32.7	43.6	75	23	32.1	78
259	72	2	6.3	19.5	20.3	26	149.3	19.6	35.7	55.1	19	24.7	70
260	83	2	7.1	20.9	20.39	16	152.4	23.3	37.4	62.3	21	26.8	80
261	69	2	4.7	15	30.6	20	163.4	20.3	32.7	62.1	22.6	23.3	87
262	74	2	7	28.6	25.7	12	160.2	25	35.9	69.6	24.2	27.1	77
263	84	2	6.6	19.1	22.2	25	149.2	19.7	34.9	56.6	19.8	25.4	85
264	84	2	5.4	18.8999	21.9	29	153.9	19.8	35.9	55.5	19	23.4	78
265	85	2	10.1	29.7	20.1	0	145.5	24.2	40.4	59.9	18.6	28.3	84
266	89	2	7.7	23	20.1	13	159.4	23	36.9	62.4	21	24.6	77
267	85	2	7.8	21.4	24.1	17	145.2	24.4	41.8	58.4	17.8	27.7	75
268	70	2	5.9	20.3999	27.2	21	156.2	22.5	35	64.2	22.5	26.3	84
269	71	2	6.4	21.5	22.8	17	149.7	19.8	34.8	56.7	19.7	25.3	66
270	86	2	6.4	22.1	22.4	20	145.1	15.5	33.8	45.9	15.8	21.8	74
271	85	2	6.6	18.1	22.6	18	150.5	17.5	31.8	55	20	24.3	71
272	71	2	10	19.2	25	17	153.7	17.5	31.3	56.3	20.8	23.8	69
273	69	2	6.4	20	20.1	17	152.5	19.2	34.6	55.4	19.4	23.8	79
274	81	2	6.5	17.7	22.9	19	143.5	18.89	34	55.5	19.6	27	73
275	85	2	7	22	24.6	18	147	27.4	41.8	65.7	20.4	30.4	72
276	85	2	6.9	19.3999	25.4	20	152.5	18.7	33.7	55.4	19.3	23.8	76
277	81	2	6.7	18.6	27.5	18	159.3	28.5	39.4	72.2	23.7	28.5	76
278	85	2	7.5	21.3	26	15	157.3	19	31.4	60.4	22.2	24.4	64
279	81	2	4.7	21.5	27.6	17	162	22.8	33.2	68.6	25	26.1	76
280	86	2	5.4	19.5	25	19	157	18.39	33.1	55.7	19.9	22.6	84
281	78	2	6.6	19	22.5	15	146.2	25.9	42.7	60.5	18.4	28.3	85
282	84	2	6.8	18.3	21	17	156.8	16.5	31.3	52.5	19.1	21.3	102
283	89	2	7.3	23	21.5	22	153	17.2	33.1	52.1	18.4	22.2	101
284	89	2	7.6	20.3	20	15	152.9	17.89	35	61	23.9	26.1	82
285	93	2	6.5	28	20	15	147.3	16.8	33.7	49.8	17.1	22.9	76
286	77	2	6.7	19.6	21.8	22	145.1	21.8	40.2	54.3	16.9	25.8	68
287	89	2	6.6	20.3	22.6	15	154.1	27.7	43.4	63.5	18.7	26.7	79
288	88	2	6.5	19	27.9	17	159.1	21.2	34.1	62	22	24.5	68
289	105	2	6.1	17.8999	25.6	19	158.1	21.9	38.3	57	18.8	22.8	64
290	88	2	5.099	18.3999	22.2	26	159.7	22.4	34.9	64.1	22.5	25.1	76
291	88	2	4.9	18.3999	22.2	26	159.7	22.4	34	64.1	22.5	25.1	76
292	88	2	8.3	20.9	26.3	15	159.1	27.6	38.4	72	24	28.5	105
293	72	2	5.3	19.3999	26.9	17	161	19.89	32.7	61	22.3	23.5	84
294	82	2	6.2	20.3999	20.7	15	149.8	21.6	39.8	54.4	17	24.2	78
295	76	2	6.7	18.7	26.6	23	163.3	22.2	37.3	59.6	19.9	22.3	69
296	88	2	5.9	20	23.5	18	160.9	22.8	36.7	62	20.9	23.9	69
297	71	2	6.1	18.8999	25.4	21	158	22	34.6	63.5	22.3	25.4	94
298	77	2	5.2	18.13	19.5	14	152.4	23.8	41.2	57.7	18.1	24.8	77
299	90	2	8.699	25	19.5	20	140.3	22.1	42	57	15.8	26.8	78
300	85	2	6	25	19.8	19	155.3	18.89	33.9	55.7	19.6	23.1	77
301	88	2	8.4	23.8	19.5	21	147.6	20.6	37.5	55	18.3	25.2	112
302	74	2	8.369	23.37	22.5	10	149.7	22.8	39.5	57.4	18.5	25.8	75
303	78	2	5.74	17.6	25.6	21	152.1	18.7	34.6	54	18.8	23.4	88
304	75	2	5.87	17.75	23.4	31	148	19.7	39.9	50.1	16	22.9	78
305	70	2	4.78	16.5	25.1	20	154	20.9	37.8	55.1	17.9	23.2	62
306	74	2	5	15	26	27	165.7	17.2	31.6	54.4	19.9	19.8	105
307	78	2	5.43	17.69	26.6	20	157.6	28	40	69.8	22.5	28.3	80
308	86	2	7.09	20.78	21.01	15	158	27.3	41.4	65.9	20.8	28.6	86
309	84	2	7	20	24	22	145.1	17.8	33.8	52.7	18.3	25	76
310	87	2	7	18.3	25	23	147.5	22.8	37.7	60.4	20.1	27.8	82
311	84	2	8	26	20.39	16	153.7	21.5	36.9	58.3	19.4	24.6	74
312	69	2	5.7	18.8	31.8	22	151	21.4	33.2	64.5	23.5	28	80
313	68	2	5.7	17.3	27.5	19	157.8	31.3	43.2	72.3	22.2	29	86
314	78	2	5.8	21.7	27.2	15	154.4	27.9	38.2	73.2	24.9	30.7	59
315	73	2	4.9	18.7	26.3	24	158.3	31.3	42.3	73.2	22.9	29.4	67
316	82	2	7	25	29.9	17	160.1	26.1	39.9	65.5	21.2	25.6	76
317	76	2	6.8	25	20	22	147.8	32.5	49.8	65.4	17.2	29.9	74
318	77	2	7	20	25.6	19	151.4	19.3	35.7	54.1	18.3	23.6	68
319	74	2	6.5	21	26	20	150	28.7	41.5	69.3	21.8	30	112
320	76	2	6	23	28.8	18	147.5	18.5	35.2	52.7	18.1	24.2	78
321	86	2	6	26	21.6	24	154.6	17.5	32.5	53.8	19.3	22.5	89
322	80	2	6.6	26	23.6	14	151.9	17.7	35.1	50.6	17.2	21.9	84
323	89	2	7.3	28.7	23.4	12	148.1	14.5	31.6	46.1	16.2	21	78
324	82	2	6.6	25.7	27.5	16	158.6	30.1	39.9	75.5	24.8	30	82
325	76	2	7.2	23.4	22.9	20	160.6	21.2	36.2	58.4	19.5	22.6	86
326	72	2	7.3	23	28.1	20	151.7	40.7	49.9	81.5	21.9	35.4	76
327	93	2	7.3	26	21.9	13	157.2	18.6	32.4	57.5	20.7	23.3	78
328	73	2	7.1	20	25.6	17	148.6	18.3	32.8	55.8	20.4	18.3	73
329	77	2	5.9	17	27.9	20	153.8	24.6	36.3	67.7	23.5	28.6	78
330	81	2	6.9	22	28.8	19	160.2	24.6	37.1	66.4	22.4	25.9	76
331	70	2	5.6	27	28.9	18	155.1	17.39	30.8	56.8	21.4	23.6	72
332	76	2	7	21	30	21	157.4	23	36.5	63.1	21.6	24.4	78
333	67	2	7.1	20	20	19	155.6	23.5	37.8	62.2	21	25.6	77
334	78	2	6.8	14	21.3	17	158.2	26.8	37.2	72	24.3	28.8	85
335	82	2	8	20	26.9	13	152.1	18.7	32.7	57.3	20.7	24.7	87
336	83	2	6.4	20	29.4	14	159.8	20.39	33.7	60.7	21.7	23.8	87
337	83	2	7.4	23	24.9	20	150.9	21.2	36.7	57.6	19.4	25.3	78
338	75	2	6	18	22.9	21	151.9	18	34.7	51.9	17.9	22.5	77
339	74	2	6.6	16.7	26.9	27	154.1	28.3	41.9	67.5	21.1	28.4	78
340	75	2	7	18.3999	21.5	16	152.3	24.3	36.6	66.4	22.8	28.7	82
341	84	2	8	25.6	26.2	13	158.1	19.6	31.7	62	22.9	24.8	70
342	84	2	9	32	21.6	18	146.5	25.3	43	58.8	17.6	27.4	66
343	87	2	11	30	21.5	13	142.5	22.4	41.6	54	16.6	26.6	69
344	63	2	5	18	25	24	150	23.9	41.2	57.5	18	25.6	83
345	78	2	6.4	23	21.2	20	150.9	18.2	32.2	56.6	20.6	24.8	57
346	72	2	6.5	25	24.1	15	159.9	29.3	39.7	73.8	24.2	28.9	76
347	85	2	6.8	23	24.7	17	149	21.5	36.2	59.4	20.2	23.7	89
348	74	2	6	26	28.7	23	155.9	16	30.9	51.9	19.1	21.4	103
349	86	2	7.4	25.7	24.4	20	151.6	27.9	41.9	66.7	20.9	29	90
350	74	2	6.9	21	22.2	16	146.9	22	38.6	57	18.6	26.4	67
351	77	2	7	20	24.1	14	161.4	22.6	37.5	60.4	19.9	23.2	89
352	90	2	8.3	26.8	21.3	11	158.2	20.3	34.3	59.1	20.4	23.6	100
353	79	2	7	19.3	30.1	19	150.2	23.1	40.5	57.1	18	25.3	82
354	75	2	5.9	18.3	25.3	24	156	21	35.9	58.4	19.8	23.7	56
355	85	2	6.7	19.3	27	20	155.5	33.4	43.2	77.4	23.8	32	74
356	86	2	6.3	21	24.1	16	161.6	25.8	36.6	70.3	24.2	27.1	102
357	87	2	6.9	22.5	22.8	13	154.7	23.8	38.1	62.4	20.3	26.1	67
358	72	2	5.6	19.3	20.3	22	152.9	19.8	34.5	57.5	20.2	24.6	83
359	69	2	7.4	23.2	23.5	20	151.6	24.8	39.1	63.4	20.9	27.6	76
360	84	2	6.6	20	21.8	17	155.3	17.8	32.9	54.1	19.2	22.4	76
361	85	2	5.9	20	21.5	16	157.2	18.2	31.9	57	20.5	23.1	69
362	80	2	7	28.6	25.7	12	149	18	35.4	51	17.2	23	71
363	84	2	6.7	20.5	22.2	24	157.4	18.39	30.9	59.4	22.1	24	73
364	85	2	8.699	31	20.1	9	148.1	27.3	45.2	60.4	17.4	27.5	77
365	79	2	6.8	21	27.8	15	160.3	25.7	38.3	67.1	22.2	26.1	83
366	98	2	7.6	27.5	20.9	19	146.6	23.8	37.3	63.9	21.4	29.8	71
367	79	2	7	20	24.1	15	155.4	29.9	44.2	67.7	20.2	28	56
368	89	2	5.4	18	26.2	21	151.7	19.7	32.6	60.4	21.9	26.2	86
369	82	2	6.5	18.8	28.2	15	156.8	17.89	31	57.7	21.3	23.5	75
370	82	2	6.7	22.2	27.5	17	153.5	31.2	45.5	68	20	29.2	64
371	75	2	5.4	16	25	18	157	20.7	31.8	65	20	24	53
372	76	2	5.8	18.5	22.2	20	151.9	23.4	40.1	58.4	18.6	25.3	68
373	83	2	5.6	15	30.3	24	170	20.9	32.5	64.2	23.4	22.2	72
374	85	2	6.9	20.9	23.4	15	157	25.1	36.1	69.4	24	28.1	80
375	74	2	6.7	22	20.6	15	153.1	21.6	38.3	56.3	18.2	24	65
376	89	2	6.9	17	25	15	150.2	2.69	40.7	66.1	21.1	29.3	81
377	88	2	7.5	20	23.1	18	155.7	20.7	34.8	59.5	20.6	24.6	85
378	90	2	7	21	23.4	15	158.3	27.5	41.5	66.3	20.6	28	70
379	78	2	56	18.5	21.9	17	152.5	25.6	40.8	62.8	19.6	27	77
380	89	2	9.3	39.6	25	9	157.2	17.3	30.3	57.2	21.5	23.2	68
381	77	2	6.2	17	22.5	17	159.4	26.4	39.7	66.5	21.5	26.2	90
382	76	2	6.2	18.8	23.8	16	154.8	31.6	45.2	70.1	20.4	29.3	79
383	88	2	6.9	24.3	22.6	15	150.1	20	35.5	56.7	19.4	25.2	81
384	89	2	7.2	28	24.6	12	160.7	19.7	32.1	61.2	22.5	23.7	76
385	77	2	6.7	19	19.3	21	149.1	11.8	27.3	43.6	16.5	19.6	73
386	75	2	6.78	20.54	17.89	12	151.2	15.8	27.6	55.3	21.6	24.2	81
387	81	2	8	31	18	18	153	26.2	26.2	64.7	20.5	27	83
388	72	2	6.4	21	18.8	21	151.8	12.5	26.5	46.9	18.1	20.3	91
389	77	2	6	17	16	21	151.3	11.5	25.1	45.9	18.2	20.1	77
390	72	2	6	18.2	17.8	20	154.9	14.2	28.2	50.4	19.3	21	71
391	85	2	6.1	16	15.6	28	149.3	14.9	29.7	50.1	18.8	22.5	78
392	81	2	5.66	17.1499	19.14	17	149.4	20.7	20.7	56.2	18.8	25.2	72
393	74	2	6.1	16.88	19.39	19	147.1	16.2	16.2	47	16.2	21.7	80
394	100	2	7	22	17	27	138.8	9.9	24.2	40.8	16.1	21.2	72
395	79	2	7	22	13.9	17	157.3	12.3	21.4	57	24.1	23	72
396	70	2	8.1	27	12.7	47	181.2	16.8	23.4	71.9	30.6	21.9	106
397	69	2	6.5	22	18.3	11	162.5	35.4	18	76.7	22.1	29.1	77
398	67	2	6.1	21.4	14.7	14	146.3	11.7	24.7	47.1	18.8	22	91
399	85	2	6.9	19.3999	17.6	23	146.9	6.9	20.7	33.2	13.4	15.4	78
400	84	2	7	20	15.3	19	157.6	10.7	21.1	50.6	21.5	20.39	68
401	85	2	7.5	24.5	17.89	16	148.7	19.1	6.2	51.4	16.7	23.2	68
402	84	2	8.039	29.87	18.7	18	148.4	15.8	29.5	53.7	20.1	24.4	64
403	82	2	6.6	18.7	14.2	20	152.1	14.5	29.2	49.7	18.5	21.5	79
404	80	2	6	15	18	22	157.8	13.2	25.4	52.1	20.9	20.9	77
405	89	2	7.8	25	19	14	147	12.5	29.8	42.1	15.2	19.5	76
406	75	2	4.8	17	16.5	23	149.1	22.5	22.5	58.8	19.3	26.5	83
407	76	2	6.6	24	18.6	15	150.8	21.8	21.8	58.4	19.5	25.7	83
408	72	2	8	22	12	14	163.3	17.3	24.8	69.7	29.2	26	70
409	91	2	10.5	29	12	15	138.5	6.2	15.5	40	17.4	20.9	70
410	100	2	9.4	29	13	13	138.8	9.9	24.2	40.8	16.1	21.2	87
411	70	2	8	28	19.2	14	149.9	34.9	53.9	64.7	15.3	28.8	73
412	70	2	6.3	20	19.1	24	152	17.6	34.2	51.6	17.9	23.1	78
413	85	2	5.3	19.5	19.2	26	147.8	23.7	41.5	57.1	17.7	26.1	81
414	94	2	7.7	28	19.39	16	155.7	25.8	40.2	64.1	20.1	26.4	77
415	79	2	6.6	20	19.2	22	149.7	19.7	38.1	51.7	16.6	23.1	75
416	85	2	8	23	19.1	10	160.6	21	34.4	61	21.3	23.6	77
417	86	2	7.37	23.81	18.89	11	145.4	21.3	37.3	57.1	19.1	27	78
418	78	2	4.72	17.26	10	16	168	23.9	34.6	65.4	22.2	23.3	70
419	75	2	5.55	16.6	17.3	28	151	19.6	36	54.2	18	23.8	72
420	81	2	6.59	26.03	16.5	16	147	20.2	39.9	50.08	15.8	23.5	81
421	84	2	6	19	19	24	151.7	21.8	38.6	56.3	18	24.5	67
422	74	2	6	17	11.8	18	151.8	15	30.2	49.6	18.2	21.5	70
423	77	2	6	19	18.89	25	156.1	25.1	39.1	64.2	21	26.4	116
424	83	2	6	19.5	17.39	23	157.1	17.1	30.9	55.3	20.6	22.4	82
425	81	2	6.6	19.6	17.1	15	157.2	26.8	41.2	64.9	20.5	26.3	78
426	83	2	9	30	2.299	17	153.6	23.1	36.4	59	19.4	23.9	78
427	75	2	6.6	19	16.8	18	150	19	32.6	58.4	21.2	26	75
428	83	2	6	17	18.3	24	145	19.39	34.4	56.3	19.6	21.6	74
429	82	2	9	26	15.3	20	153	22.8	37	61.8	20.7	26.4	86
430	82	2	11	39	16.39	12	152.8	25.9	41.6	61.8	19	26.5	76
431	73	2	5.099	13	18.6	#NULL!	151.7	18.1	31.5	57.6	21.3	25	82
432	83	2	8	25	18.89	19	148.6	22.5	56.5	56.4	17.9	25.5	82
433	85	2	5.13	19.3999	17.39	16	153.8	19.3	34.5	55.9	19.9	23.6	96
434	80	2	22.4	34	16	1.8	161.8	33.29	43.8	76	23	29	83
435	80	2	7.5	27	10	14	150.7	24	39.1	61.5	20.2	27.1	742
436	76	2	7.2	24	14.3	11	151.5	24.8	39.2	63.2	20.7	27.5	82
437	88	2	10.4	33	15.9	13	151.3	29	45.8	63.2	18.2	27.6	97
438	85	2	6.9	26	16.8	14	153.3	27	44.7	60.3	17.3	25.4	95
439	81	2	6.2	22	17.6	16	147.2	15.5	33.2	46.5	16.1	21.5	76
440	71	2	17.2	21.3	18	22	145.4	17.89	36.3	49.3	16.4	23.3	82
441	89	2	7.5	25	16.2	20	155.7	20.7	34.8	59.5	20.8	24.6	85
442	80	2	6.7	27	16.7	20	154.2	25.3	41.8	63	19.5	26.5	73
443	76	2	10	34	15.2	9	146.9	21.4	37.9	56.6	18.4	26.2	7825
444	84	2	7.6	23.9	14.5	13	154.4	18.8	35.5	55.7	18.8	23.4	80
445	81	2	6.8	16.5	17.8	16	142.7	24.4	44.8	54.5	15.6	26.7	82
446	81	2	7.2	27	11.8	14	163.3	38.1	45.5	83.7	24.6	31.2	82
447	86	2	7	19.5	15.6	16	157.3	22.1	38	58.1	18.8	23.5	107
448	82	2	6	22	18.89	18	156.9	19	34.8	54.5	18.9	22.1	73
449	78	2	7.2	22.9	18.6	21	146.5	18.2	36.1	50.2	16.8	23.4	72
450	85	2	6.9	24	18.89	21	150	19	34.4	55.4	19.2	25.4	76
451	85	2	7.5	20.9	18.6	16	155	17.89	31	57.7	21.1	24	81
452	85	2	5.4	21	13.8	18	153.4	21.1	35	60.2	20.9	25.6	75
453	85	2	9.4	24	12.9	22	150.6	23.4	38.2	61.6	20	26.9	81
454	88	2	6.8	24	17.89	19	150.2	16.2	34.3	47.1	16	20.9	79
455	89	2	7.6	19.8999	17.3	16	147.9	24.7	41.4	59.6	18.5	27.2	72
456	83	2	7.5	24	16.5	17	148.7	15.8	30.1	52.6	19.4	23.8	73
457	78	2	11.2	29.3	12.5	7	151.8	25.2	41.9	60	18.2	26	97
458	70	2	7	24	15.5	10	149.7	25.1	39.7	63.2	20.3	28.2	77
459	88	2	7.4	20	18	18	148.3	15.8	31.4	50.4	18.3	22.9	105
460	89	2	7.2	16	17.3	11	155.5	31	41.3	75	23.8	31	72
461	89	2	8.3	26	18.3	16	152.4	17.8	33.5	52.2	18.6	22.9	71
462	89	2	8	22.5	18	17	154.2	19.39	36.1	53.7	16.1	22.6	79
463	89	2	9.8	22	17.89	15	151.1	20.9	38.1	54.7	17.8	24	78
464	88	2	8.199	26	17.5	14	157.5	16.2	31.3	52	19	21	78
465	89	2	7.6	23.3	17	19	161	32.7	44.9	72.8	21.4	32	71
466	76	2	6.2	23	17.8	15	156.3	24.3	37.6	64.6	21.8	26.4	89
467	88	2	6.9	27	19	19	157.5	23.1	35.5	64.9	22.6	26.1	106
468	80	2	5.5	22.3	18	13	150	16.2	32.3	50.1	17.9	22.3	95
469	89	2	6.5	18.2	16.7	20	148.9	17.2	32.9	52.2	18.5	23.5	70
470	77	2	6.8	20.6	19.1	17	152.1	21.4	37.5	57.1	19	24.7	82
471	79	2	6.9	20	19.2	13	158.2	20.7	34.7	60	20.7	24.1	86
472	89	2	8	23	19.1	11	159.5	23.7	36.6	64.8	21.6	25.5	78
473	94	2	8	23	19.39	8	156.5	25.1	39.8	63.1	19.9	25.8	80
474	95	2	7.5	22.8	19.3	16	156	26.3	40.4	65.2	29.4	26.7	70
475	89	2	8.699	23	19.39	15	143.2	21.4	38.2	56	18.3	27.3	78
476	89	2	6.6	19	19.39	22	152.7	21.3	38.7	55.1	17.4	23.6	98
477	90	2	7.4	22.3	19.1	20	154.6	21.6	36.8	58.7	19.5	24.6	83
478	79	2	6.37	18.88	16.7	18	151.1	21.8	36.8	59.1	19.9	25.7	71
479	80	2	7.75	21.06	15.6	16	147	15.7	31.3	50.1	18.3	22.9	85
480	80	2	7	20	16.1	17	162	26.6	37.6	70.8	24.1	26.9	75
481	87	2	10	29	2	16	151.3	21.9	39.8	54.9	17.2	24	78
482	79	2	6.75	18.46	17.1	20	153.4	20.8	38.6	53.6	17.1	22.8	78
483	87	2	6.8	30	13.5	11	156	25.8	40	64.6	20.5	26.5	82
484	76	2	6.6	19	11.9	19	149.7	19.1	35.4	54	18.4	24.1	84
485	84	2	9.699	30	18.3	10	152.7	22.3	38.9	57.3	18.2	24.6	82
486	77	2	7	25	14	15	159.3	27.4	42.1	65	19.9	25.6	78
487	74	2	6	20	14.5	18	154.8	23.3	38.2	60.9	20	25.4	80
488	81	2	8.3	27	18.8	11	155.6	19.6	34	57.7	20	23.8	83
489	91	2	10.3	34	15.2	20	149.4	29.4	45.2	65	18.7	29.1	103
490	82	2	8.5	31	12.7	16	151.3	20.1	38.3	51.8	16.5	22.6	70
491	81	2	8	25	18.8	13	149	31.7	44.2	71.8	21.5	32.2	79
492	86	2	7.6	39	17.7	14	150.6	30.1	46	64	17.8	28.4	75
493	87	2	7	23.5	16	19	145	19.1	37.6	50.8	16.6	24.2	78
494	79	2	8.5	31	18.89	15	149.7	22.7	38.3	59.1	19.5	26.3	63
495	89	2	6.8	24	17	30	149.5	19	33.9	56	19.4	25	77
496	88	2	10.3	31.1	17.39	6	161.6	19	33.9	56.3	19.6	21.6	76
497	85	2	5.8	19.7	17.3	15	151.6	18.2	35	51.8	17.6	22.5	92
498	77	2	8.3	26	18.3	15	159	31.9	44	72.6	21.7	28.7	72
499	69	2	7.1	22.7	16.2	15	146.2	22.2	39.5	56.2	18.1	26.3	76
500	89	2	13.3	48.3	18.8	6	154	17.39	31.8	54.7	19.8	23.1	68
501	84	2	6.7	23	17.6	11	153.6	30.8	45.5	67.6	19.6	28.7	84
502	85	2	7.9	26.8	12.8	14	152.6	22.5	35.8	62.7	21.3	26.9	60
503	85	2	5.6	19	18.89	17	154.1	19.6	36	54.4	18.2	22.9	78
504	79	2	7.3	23	15.2	11	149.8	19	37.8	50.3	16.1	22.4	88
505	89	2	8.9	26.4	15.4	20	155.1	30.7	43.6	70.6	21.2	29.4	83
506	90	2	8.6	22	18.5	14	152.7	21.3	38	55.1	17.7	23.6	102
507	89	2	9.5	23	12.9	8	160.2	21.2	33	64.4	23.5	25.1	69
508	89	2	9.5	29	15.9	16	148.6	18.8	37.1	50.7	16.7	22.3	79
509	89	2	7.2	17	16.89	11	168.7	17.89	32	55.7	19.6	19.6	78
510	89	2	9.5	29	13.5	9	161.5	26.4	37.1	71	24.5	27.2	82
511	94	2	8	22.1	17	15	156.5	25.1	39.8	63.1	19.9	25.8	80
512	89	2	8.1	25	18.2	10	157.6	15.7	31	55.7	20.5	22.4	78
513	91	2	7.9	15.3	19	15	158	22.5	39.3	57.2	18.2	24.4	69
514	91	2	8.4	34	13.6	8	151	26.8	39.7	67.6	21.3	29.6	73
515	89	2	6.3	25	18.5	12	150.6	30	45.6	65.7	18.9	29	78
516	77	2	6.5	18.6	16.7	20	145.7	17.1	33.4	51.1	18	24.1	71
517	78	2	6.6	20.8	18.8	21	144.2	19	36.6	52	17.5	25	69
518	71	2	6	15	18.1	21	148.5	19.7	38.3	51.4	16.7	23.3	84
519	67	2	6.2	17.8	17.1	22	152.9	23.4	43	54.3	16.4	23.2	78
520	87	2	18.2	41.7	11.7	8	145.8	19.89	36.6	54.4	18.1	25.6	76
521	88	2	7.8	22.5	17.6	21	150.7	23.6	40.6	58.5	18	25.8	90
